# Supplementary material for: Effect of Origin, Seed Coat Color, and Maturity Group on Seed Isoflavones in Diverse Soybean Germplasm
Source: Plants (Basel). 2024 Jun 27;13(13):1774. doi: 10.3390/plants13131774 (PMC11243943; doi:10.3390/plants13131774)
Supplement: Supplementary file 1 [file plants-13-01774-s001.zip]

Archive with 5 entries (3 files):
- plants-3061030-supplementary/
- plants-3061030-supplementary/Supplementary data/
- plants-3061030-supplementary/Supplementary data/.DS_Store
- plants-3061030-supplementary/Supplementary data/Supplementary material.pdf
- plants-3061030-supplementary/Supplementary data/Supplementary Table S1.xlsx
