# Supplementary material for: Effect of Origin, Seed Coat Color, and Maturity Group on Seed Isoflavones in Diverse Soybean Germplasm
Source: Plants (Basel). 2024 Jun 27;13(13):1774. doi: 10.3390/plants13131774 (PMC11243943; doi:10.3390/plants13131774)
Supplement: Supplementary file 1 [file plants-13-01774-s001.zip › plants-3061030-supplementary/Supplementary data/Supplementary Table S1.xlsx]

## Sheet: Supplementary Table S1
Supplementary Table S1: Description and mean total isoflavone (TIF) content of soybean accessions
ID	TIF	Seed color	Country	MG
WDD01618	5823.3	Yellow	USA	V
WDD01632	5503.4	Yellow	USA	VI
WDD00698	5263.63	Yellow	USA	V
WDD03039	5177.79	Yellow	USA	V
ZDD02450	5170.84	Black	China	I
ZDD09832	5122.68	Yellow	China	VI
Zhonghuang68	4985.98	Yellow	China	III
WDD01974	4770.04	Yellow	USA	II
ZDD21178	4769.61	Black	China	V
WDD01619	4735.96	Yellow	USA	V
ZDD10734	4708.28	Black	China	VI
WDD02107	4705.91	Yellow	USA	I
ZDD02864	4671.88	Yellow	China	V
WDD03084	4649.65	Yellow	USA	II
WDD03006	4516.07	Yellow	USA	III
ZDD08697	4476.74	Yellow	China	V
WDD01685	4422.33	Yellow	USA	VII
WDD01614	4408.57	Yellow	USA	V
WDD03003	4356.34	Yellow	USA	III
PI438342	4353.33	Black	USA	VI
NO 29	4351.89	Yellow	USA	VII
WDD01623	4345.4	Yellow	USA	V
PI438498	4342.3	Black	USA	IV
NO 23	4331.75	Yellow	USA	III
WDD02002	4329.63	Yellow	USA	II
WDD01612	4320.42	Yellow	USA	VII
ZDD14232	4298.72	Yellow	China	IV
WDD00257	4293.95	Black	USA	III
ZDD09581	4278.02	Black	China	VI
WDD01470	4274.31	Yellow	USA	III
WDD01674	4264.37	Brown	USA	III
ZDD14935	4239.21	Yellow	China	III
WDD00472	4210.01	Black	USA	VI
WDD03092	4208.96	Yellow	USA	III
PI438489	4169.73	Black	USA	IV
WDD00640	4161.09	Yellow	USA	IV
WDD00467	4091.29	Black	USA	V
ZDD12836	4090.69	Black	China	VII
WDD02003	4069.97	Yellow	USA	III
ZDD24843	4054.13	Yellow	China	III
Qihuang39	4053.81	Yellow	China	II
WDD01948	4023.61	Yellow	USA	III
ZDD18394	4022.73	Black	China	III
WDD02263	4010.59	Yellow	USA	IV
WDD01627	3984.37	Yellow	USA	V
ZDD08494	3964.54	Black	China	IV
PI437654	3958.91	Black	USA	II
ZDD10248	3929.47	Green	China	VI
WDD00329	3927.4	Yellow	USA	II
ZDD11343	3923.6	Yellow	China	I
NO 33	3922.21	Yellow	USA	VI
WDD01608	3906.91	Yellow	USA	IV
ZDD02461	3901.45	Black	China	I
ZDD09160	3876.31	Green	China	VI
PI417091	3871.6	Black	Japan	II
ZDD01522	3870.46	Black	China	III
WDD03073	3867.59	Yellow	USA	II
WDD01648	3866.13	Yellow	USA	VI
ZDD15773	3861.39	Yellow	China	VII
WDD00569	3844.22	Yellow	USA	III
WDD00649	3827.72	Yellow	USA	II
WDD01960	3808.71	Black	USA	IV
ZDD23896	3787.64	Yellow	China	III
WDD03025	3783.84	Yellow	USA	0
WDD03045	3778.69	Yellow	USA	V
JLXLD7	3776.63	Yellow	China	II
NO 24	3772.04	Yellow	USA	IV
NO.27	3741.19	Yellow	USA	IV
WDD00475	3735.74	Black	USA	IV
ZDD08537	3729.9	Brown	China	V
WDD00524	3728.41	Yellow	USA	0
ZDD24113	3724.52	Yellow	China	III
ZDD23891	3716.11	Yellow	China	III
ZDD16521	3711.62	Green	China	VII
williams82	3711.54	Yellow	USA	III
WDD00413	3700.42	Green	USA	VII
WDD01655	3663.03	Yellow	USA	VII
WDD00590	3661.8	Yellow	USA	III
ZDD24847	3659.83	Yellow	China	III
ZDD08230	3648.92	Green	China	IV
ZDD19465	3647.08	Yellow	China	VI
ZDD09850	3642.34	Yellow	China	VI
WDD03016	3628.84	Yellow	USA	VI
Wandou33	3609.94	Yellow	China	V
ZDD01818	3602.49	Black	China	III
WDD01513	3602.19	Yellow	USA	III
WDD01659	3600.03	Yellow	USA	VII
WDD01664	3593.11	Yellow	USA	VII
ZDD14731	3589.09	Black	China	IV
WDD01808	3588.81	Yellow	USA	VII
WDD00587	3588.11	Yellow	USA	III
WDD00532	3585.56	Yellow	USA	II
ZDD11436	3585.21	Yellow	China	III
ZDD24759	3577.7	Yellow	China	IV
ZDD23089	3574.62	Yellow	China	III
WDD00721	3573.71	Yellow	USA	V
ZDD14742	3571.64	Brown	China	V
ZDD02466	3564.05	Black	China	I
WDD01583	3559.47	Yellow	USA	II
ZDD02370	3551.99	Black	China	I
WDD01622	3546.57	Yellow	USA	V
ZDD23893	3539.73	Yellow	China	IV
ZDD04461	3539.18	Yellow	China	IV
ZDD01890	3524.36	Black	China	V
ZDD24318	3511.6	Yellow	China	0
ZDD19381	3508.81	Yellow	China	III
ZDD14835	3496.57	Yellow	China	III
Huaxia1	3492.97	Yellow	China	V
WDD02917	3492.86	Black	Russia	III
ZDD19405	3490.19	Yellow	China	IV
ZDD08489	3483.92	Black	China	IV
ZDD10615	3476.27	Yellow	China	VII
WDD01857	3461.09	Yellow	USA	III
WDD01707	3455.96	Yellow	USA	0
ZDD24324	3446.6	Yellow	China	0
WDD02989	3442.88	Black	USA	0
ZDD24636	3441.88	Yellow	China	III
ZDD24801	3435.47	Yellow	China	VII
WDD02102	3428.07	Black	USA	III
ZDD04604	3421.91	Yellow	China	VI
ZDD02463	3420.62	Black	China	I
PI614833	3417.06	Yellow	USA	I
WDD01613	3389.98	Yellow	USA	IV
Jiyu105	3379.66	Yellow	China	I
ZDD01412	3347.65	Black	China	III
NO 28	3344.75	Yellow	USA	VII
WDD00017	3344.24	Yellow	USA	IV
WDD01839	3344.14	Yellow	USA	IV
Liaodou32	3335.34	Yellow	China	I
ZDD09895	3326.13	Yellow	China	III
WDD00585	3321.65	Yellow	USA	III
WDD00602	3307.14	Yellow	USA	IV
WDD01511	3299.77	Yellow	USA	III
ZDD06361	3298.05	Yellow	China	III
Dongsheng7	3283.01	Yellow	China	0
ZDD12212	3279.32	Black	China	III
WDD01503	3277.29	Yellow	USA	III
WDD02117	3270.69	Yellow	USA	0
ZDD11866	3268.09	Yellow	China	VII
ZDD16052	3265.61	Yellow	China	VI
NO 34	3259.41	Yellow	USA	VI
WDD00007	3257.93	Yellow	USA	IV
ZDD10100	3245.3	Yellow	China	IV
ZDD10987	3241.8	Yellow	China	I
WDD01945	3240.25	Yellow	USA	III
WDD00681	3232.51	Yellow	USA	IV
WDD00340	3231.14	Yellow	USA	II
WDD01871	3229.1	Yellow	USA	II
ZDD11753	3206.18	Yellow	China	III
ZDD12436	3203.41	Yellow	China	III
ZDD06595	3199.86	Yellow	China	IV
WDD02958	3196.95	Black	Russia	I
WDD01486	3195.84	Yellow	USA	II
WDD03052	3181.9	Yellow	USA	III
ZDD11575	3180.47	Black	China	II
ZDD10222	3177.56	Green	China	III
WDD01947	3162.52	Yellow	USA	V
ZDD15144	3156.62	Yellow	China	IV
WDD00573	3156.51	Yellow	USA	III
Wandou35	3150	Yellow	China	V
ZDD22104	3136.62	Black	China	III
WDD01599	3136.04	Yellow	USA	III
WDD01559	3133.11	Yellow	USA	I
ZDD24320	3123.76	Yellow	China	0
WDD01665	3122.15	Yellow	USA	VII
ZDD12121	3120.54	Green	China	IV
WDD00586	3118.64	Yellow	USA	III
ZDD09279	3118.15	Black	China	V
WDD01653	3116.39	Yellow	USA	VII
ZDD03991	3115.17	Yellow	China	VI
WDD00289	3105.62	Black	USA	IV
ZDD11226	3100.02	Yellow	China	VI
WDD01645	3098.85	Yellow	USA	VI
ZDD03237	3097.44	Yellow	China	V
ZDD20441	3096.67	Yellow	China	IV
WDD02995	3087.93	Black	USA	0
WDD01607	3086.37	Yellow	USA	IV
WDD03116	3084.75	Yellow	USA	I
WDD02225	3084.16	Yellow	USA	I
WDD02040	3083.14	Yellow	USA	III
Jiyu108	3082.19	Yellow	China	I
ZDD14729	3072.43	Black	China	III
Charleston	3072.43	Yellow	USA	III
WDD02114	3060.5	Yellow	USA	0
WDD01574	3058.5	Yellow	USA	II
WDD00176	3055.68	Yellow	USA	II
ZDD14862	3037.71	Yellow	China	III
WDD03001	3025.9	Yellow	USA	III
ZDD24101	3024.85	Yellow	China	V
WDD01650	3012.16	Yellow	USA	VII
WDD01708	3008.73	Yellow	USA	II
14QS051	3003.75	Yellow	China	0
ZDD02581	2991.2	Yellow	China	III
ZDD24724	2989.28	Yellow	China	IV
NO 37	2969.18	Yellow	USA	VII
ZDD10801	2966.23	Brown	China	VII
WDD03020	2953.58	Yellow	USA	VII
WDD01506	2951.19	Yellow	USA	III
ZDD24685	2947.76	Yellow	China	III
WDD01594	2945.38	Yellow	USA	III
ZDD06638	2944.4	Yellow	China	V
ZDD24022	2944.26	Yellow	China	IV
ZDD05504	2943.19	Yellow	China	V
PI200495	2942.03	Black	Japan	IV
WDD00623	2939.41	Yellow	USA	IV
ZDD24757	2934.43	Yellow	China	IV
ZDD10499	2932.68	Yellow	China	VI
ZDD23277	2927.38	Yellow	China	IV
WDD01626	2901.05	Yellow	USA	V
WDD00152	2900.54	Yellow	USA	IV
ZDD24734	2891.16	Yellow	China	VII
WDD02708	2889.62	Brown	Russia	I
ZDD24160	2883.72	Yellow	China	III
PI494182	2883.43	Yellow	Japan	0
ZDD06515	2882.53	Yellow	China	II
WDD02625	2875.15	Yellow	Russia	III
WDD01971	2874.78	Yellow	USA	VII
WDD00803	2874.64	Yellow	Japan	II
WDD00099	2869.44	Yellow	USA	IV
ZDD23829	2854.4	Yellow	China	III
ZDD20676	2848.68	Yellow	China	III
ZDD23633	2844.8	Yellow	China	0
ZDD14267	2844.74	Brown	China	II
ZDD24378	2840.48	Yellow	China	I
ZDD12353	2840.41	Yellow	China	IV
WDD01487	2839.43	Yellow	USA	II
13QS233	2839.33	Yellow	China	IV
ZDD10473	2839.32	Yellow	China	VII
ZDD24342	2838.03	Yellow	China	I
ZDD00294	2836.19	Green	China	I
ZDD07727	2835.53	Black	China	V
Kariyutaka	2834.16	Yellow	Japan	I
ZDD08812	2833.34	Yellow	China	III
WDD00180	2822.44	Yellow	USA	II
ZDD24632	2818.61	Yellow	China	III
ZDD16682	2816.4	Yellow	China	III
ZDD17672	2816.39	Yellow	China	0
WDD02292	2815.38	Yellow	Japan	V
WDD03019	2814.89	Yellow	USA	V
ZDD24065	2813.97	Yellow	China	III
WDD00033	2808.22	Yellow	USA	II
WDD00596	2795.56	Yellow	USA	IV
WDD00476	2787.43	Black	USA	IV
Zhongzuo09-560	2780.97	Yellow	China	III
ZDD25213	2780.23	Yellow	China	II
WDD02075	2778.68	Yellow	USA	II
ZDD11586	2775.45	Yellow	China	V
WDD02998	2774.24	Yellow	Japan	III
WDD01226	2771.89	Yellow	Japan	I
Jiyu109	2770.49	Yellow	China	I
ZDD25258	2769.31	Yellow	China	III
ZDD11638	2767.45	Yellow	China	V
ZDD23632	2767.2	Yellow	China	0
WDD01643	2766	Yellow	USA	VI
ZDD06358	2763.15	Yellow	China	IV
ZDD06562	2760.38	Yellow	China	V
ZDD24157	2760.13	Green	China	IV
ZDD18928	2759.22	Yellow	China	IV
WDD00186	2751.58	Yellow	USA	II
ZDD13636	2747.55	Green	China	VII
WDD00341	2739.22	Yellow	USA	III
ZDD13117	2736.97	Yellow	China	IV
WDD01944	2727.76	Yellow	USA	IV
ZDD21485	2719.34	Brown	China	IV
WDD02282	2718.08	Yellow	Japan	I
WDD01975	2715.72	Yellow	USA	0
ZDD19410	2710.79	Yellow	China	IV
ZDD14663	2705.04	Yellow	China	IV
ZDD23737	2702.78	Yellow	China	II
WDD02076	2699.23	Yellow	USA	II
WDD02350	2698.57	Yellow	Japan	0
NO.17	2695.77	Yellow	USA	II
ZDD23629	2690.46	Yellow	China	0
ZKMD2	2690.28	Brown	China	I
ZDD23992	2683.13	Yellow	China	III
ZDD19579	2682.61	Green	China	VII
Longpin13-369	2679.08	Yellow	China	I
ZDD10722	2678.41	Black	China	VII
ZDD05572	2676.92	Yellow	China	VII
WDD00412	2674.59	Black	USA	II
ZDD23959	2666.86	Yellow	China	III
ZDD06375	2663.8	Black	China	IV
ZDD24601	2662.97	Yellow	China	0
WDD01630	2658.61	Yellow	USA	V
WDD02152	2655.02	Yellow	Japan	I
WDD02262	2645.34	Yellow	USA	I
ZDD08101	2632.86	Black	China	V
ZDD12575	2630.95	Yellow	China	IV
WDD03005	2629.04	Yellow	USA	III
ZDD08928	2622.94	Yellow	China	III
ZDD23628	2622.63	Yellow	China	0
ZDD00921	2619	Yellow	China	V
WDD00626	2614.73	Yellow	USA	I
ZDD14586	2614.52	Brown	China	V
ZDD02571	2610.83	Yellow	China	IV
ZDD19144	2609.28	Yellow	China	V
ZDD03533	2608.12	Brown	China	V
ZDD13409	2594.43	Yellow	China	VI
WDD01577	2586.32	Yellow	USA	II
WDD02914	2581.59	Yellow	Russia	III
WDD02286	2576.46	Yellow	Japan	III
ZDD24646	2576	Yellow	China	III
ZDD11150	2575.47	Yellow	China	V
ZDD23987	2574.36	Yellow	China	III
ZDD20652	2560.72	Yellow	China	IV
Jiyu204	2558.31	Yellow	China	I
ZDD19105	2557.7	Yellow	China	II
WDD00558	2557.56	Yellow	USA	II
ZDD06763	2542.64	Yellow	China	III
ZDD14092	2540.66	Yellow	China	V
ZDD08705	2533.58	Yellow	China	II
ZDD00003	2522.47	Yellow	China	I
ZDD19368	2518.72	Yellow	China	II
ZDD10598	2510.56	Yellow	China	VII
ZDD12237	2507.99	Black	China	II
ZDD24362	2506.97	Yellow	China	0
ZDD24194	2505.62	Yellow	China	II
ZDD03739	2505.18	Yellow	China	III
ZDD12331	2500.52	Yellow	China	IV
ZDD08237	2495.86	Green	China	V
ZDD01402	2495.32	Black	China	III
WDD02880	2491.16	Brown	Russia	III
ZDD24531	2487.74	Yellow	China	IV
ZDD02411	2487.45	Black	China	I
ZDD13810	2487.31	Brown	China	VII
ZDD19131	2472	Yellow	China	IV
WDD01252	2470.32	Yellow	Japan	I
ZDD18630	2465.57	Yellow	China	III
WDD02355	2463.9	Yellow	Japan	II
ZDD08033	2463.27	Yellow	China	III
13QS040(S)	2462.84	Yellow	China	0
WDD02109	2453.15	Yellow	USA	0
ZDD24424	2440.18	Yellow	China	I
WDD02920	2438.48	Green	Russia	III
ZDD22663	2432.13	Yellow	China	0
ZDD10665	2431.28	Green	China	VI
ZDD07244	2411.13	Yellow	China	II
ZDD06514	2405.75	Yellow	China	II
ZDD24336	2395.16	Yellow	China	0
WDD00167	2380.87	Yellow	USA	II
ZDD24800	2379.75	Yellow	China	VII
ZDD12668	2372.51	Yellow	China	III
ZDD23604	2372.39	Yellow	China	0
ZDD14221	2371.76	Yellow	China	VI
Heihe51	2371.5	Yellow	China	0
WDD00410	2367.12	Brown	USA	III
Dongnong42C	2358.12	Yellow	China	I
ZDD12944	2356.58	Yellow	China	IV
WDD01991	2355.32	Yellow	USA	III
ZDD23636	2349.62	Yellow	China	I
ZDD22665	2335.17	Yellow	China	0
Dongnong42A	2328.59	Yellow	China	I
ZDD23818	2327.33	Yellow	China	III
ZDD24823	2324.77	Yellow	China	IV
ZDD00717	2322.68	Black	China	V
WDD02238	2317.46	Yellow	USA	I
ZDD19339	2313.83	Yellow	China	II
WDD01264	2313.21	Yellow	Japan	I
Liao08012	2308.97	Yellow	China	I
ZDD06836	2308.31	Yellow	China	0
ZDD02921	2307.09	Green	China	V
ZDD06377	2301.98	Brown	China	III
Jimidou3	2301.66	Yellow	China	II
ZDD08352	2300.42	Yellow	China	III
Qihuang35	2288.1	Yellow	China	III
ZDD07217	2279.07	Yellow	China	II
ZDD24406	2271.27	Yellow	China	I
WDD01267	2269.38	Yellow	Japan	I
ZDD14319	2266.63	Yellow	China	0
ZDD24331	2265.94	Yellow	China	0
ZDD23626	2265.02	Yellow	China	0
ZDD23684	2261.37	Yellow	China	IV
ZDD24638	2250.79	Yellow	China	III
Liao08024	2245.86	Yellow	China	I
ZDD16617	2243.03	Brown	China	I
ZDD11091	2242.6	Brown	China	II
ZDD12828	2237.84	Brown	China	VI
ZDD23900	2235.42	Yellow	China	I
ZDD02615	2230.32	Yellow	China	IV
Dongnong42E	2225.27	Yellow	China	I
WDD02207	2223.6	Yellow	USA	0
ZDD18856	2219.41	Yellow	China	III
ZDD09929	2212.31	Yellow	China	IV
WDD00511	2212.14	Yellow	USA	I
ZDD22653	2211.13	Yellow	China	I
WDD00429	2211.07	Yellow	USA	II
Fendou78	2209.11	Yellow	China	IV
WDD02155	2206.57	Yellow	Japan	I
ZDD24054	2201.89	Yellow	China	III
WDD01572	2199.14	Yellow	USA	II
ZDD14911	2195.36	Yellow	China	V
WDD00287	2193.83	Yellow	USA	III
ZDD22793	2191.12	Yellow	China	III
ZDD22985	2190.14	Green	China	IV
ZDD11183	2182.44	Brown	China	V
ZDD20666	2182.13	Yellow	China	V
ZDD00041	2178.55	Yellow	China	0
ZDD17668	2172.72	Yellow	China	0
WDD01253	2171.21	Yellow	Japan	I
WDD00528	2170.29	Yellow	USA	II
ZDD24374	2165.47	Yellow	China	I
ZDD14910	2157.31	Yellow	China	V
ZDD11235	2156.81	Yellow	China	I
WDD01996	2150.08	Yellow	USA	III
Jiyu404	2139.99	Yellow	China	II
Jimidou2	2139.59	Yellow	China	II
ZDD07088	2135.4	Yellow	China	II
Heihe18	2122.05	Yellow	China	0
ZDD04429	2118.09	Black	China	I
Qihuang36	2114.32	Yellow	China	III
Liaodou37	2114.2	Yellow	China	I
NO 11	2108.11	Yellow	USA	I
ZDD12825	2107.5	Brown	China	III
Jiyu86	2105.06	Yellow	China	II
ZDD24376	2101.06	Yellow	China	0
ZDD11159	2100.85	Green	China	VI
WDD01662	2096.11	Yellow	USA	VII
ZDD12463	2093.38	Yellow	China	III
ZDD21030	2093.37	Yellow	China	III
ZDD23910	2091.59	Yellow	China	II
ZDD10186	2086.95	Yellow	China	III
ZDD22682	2084.23	Yellow	China	0
Qihuang41	2082.81	Yellow	China	III
ZDD22660	2081.46	Yellow	China	0
WDD02019	2081.43	Yellow	USA	0
WDD02148	2079.35	Yellow	Japan	II
ZDD24315	2078.18	Yellow	China	0
ZDD06815	2076.97	Yellow	China	0
ZDD13088	2076.42	Yellow	China	VI
ZDD14227	2075.37	Yellow	China	IV
ZDD00044	2074.21	Yellow	China	0
ZDD18870	2073.05	Yellow	China	V
ZDD08094	2069.17	Black	China	IV
ZDD00261	2066.93	Yellow	China	I
Heihe43	2063.69	Yellow	China	0
ZDD23882	2060.03	Yellow	China	III
ZDD00043	2058.41	Yellow	China	0
ZDD11453	2055.02	Green	China	IV
ZDD21907	2051.93	Green	China	VI
ZDD00854	2051.79	Yellow	China	II
14QS184	2051.24	Green	China	III
WDD02599	2044.32	Yellow	Russia	III
WDD01715	2040.87	Yellow	USA	III
WDD02848	2038.47	Yellow	Russia	I
ZDD11192	2032.44	Brown	China	V
ZDD17669	2017.37	Yellow	China	0
ZDD00332	2016.89	Brown	China	0
ZDD14125	2010.14	Yellow	China	III
ZDD24346	2005.39	Yellow	China	0
WDD03008	2004.38	Yellow	USA	II
NO 40	1996.37	Yellow	USA	VII
ZDD22657	1993.09	Yellow	China	0
Jiyu302	1992.16	Yellow	China	II
WDD02702	1991.79	Yellow	Russia	0
WDD00536	1990.42	Yellow	USA	II
ZDD13840	1984.32	Yellow	China	III
Qihuang34	1983.43	Yellow	China	III
ZDD23873	1980.35	Yellow	China	II
ZDD24345	1980.22	Yellow	China	I
ZDD23181	1978.47	Black	China	I
ZDD23221	1977.67	Yellow	China	III
WDD00504	1977.24	Yellow	USA	0
WDD01579	1972.07	Yellow	USA	II
ZDD17882	1964.44	Yellow	China	II
ZDD24329	1954.94	Yellow	China	0
ZDD21171	1940.9	Black	China	III
ZDD02400	1939.71	Black	China	I
ZDD14709	1930.65	Green	China	IV
Liaodou26	1929.77	Yellow	China	I
WDD02872	1917.84	Yellow	Russia	II
WDD02015	1916.01	Yellow	USA	0
ZDD18847	1907.96	Yellow	China	II
ZDD10217	1904.14	Green	China	III
ZDD24321	1899.8	Yellow	China	0
WDD03036	1899.75	Yellow	USA	0
ZDD24856	1898.3	Yellow	China	IV
ZDD00023	1890.28	Yellow	China	0
ZDD24145	1889.52	Green	China	III
ZDD25146	1884.16	Green	China	III
ZDD19714	1879.29	Yellow	China	IV
Qihuang38	1878.13	Yellow	China	II
WDD00949	1871.66	Yellow	USA	III
ZDD00745	1867.02	Yellow	China	I
WDD02873	1865.13	Yellow	Russia	II
WDD02675	1857.2	Yellow	Russia	0
Jiyu101	1856.01	Yellow	China	II
ZDD01961	1855.64	Yellow	China	III
ZDD12479	1854.41	Yellow	China	I
WDD00530	1853.02	Yellow	USA	II
ZDD00393	1850.51	Yellow	China	I
WDD02897	1849.57	Yellow	Russia	I
ZDD23704	1843.41	Yellow	China	II
ZDD25282	1842.29	Yellow	China	V
Jiyu406	1841.22	Yellow	China	II
ZDD24626	1838.41	Yellow	China	III
ZDD18878	1837.28	Yellow	China	III
ZDD02764	1832.3	Yellow	China	IV
ZDD23615	1823.75	Yellow	China	0
ZDD00651	1816.57	Yellow	China	I
ZDD08160	1815.05	Yellow	China	IV
Xudou9	1814.64	Yellow	China	III
ZDD00686	1806.38	Black	China	I
ZDD13135	1805.34	Green	China	IV
PI437090	1802.46	Yellow	Russia	0
ZDD12500	1793.46	Yellow	China	IV
ZDD22643	1792.94	Yellow	China	I
ZDD11569	1786.44	Brown	China	II
ZDD12680	1772.18	Yellow	China	IV
ZDD19963	1767.47	Yellow	China	V
ZDD24344	1763.39	Yellow	China	I
ZDD25129	1755.49	Yellow	China	III
ZDD23714	1755.47	Yellow	China	II
ZDD00076	1753.04	Yellow	China	0
ZDD00250	1740.12	Yellow	China	I
Longpin10-217	1737.05	Black	China	I
ZDD13149	1729.82	Green	China	IV
WDD01273	1723.75	Yellow	Japan	0
ZDD14252	1715.89	Black	China	II
ZDD09882	1713.38	Yellow	China	III
ZDD02626	1710.47	Yellow	China	III
ZDD24399	1704.42	Yellow	China	I
ZDD08650	1704.27	Yellow	China	I
ZDD08013	1701.47	Black	China	V
ZDD23645	1696.65	Yellow	China	I
ZDD19379	1693.34	Yellow	China	II
ZDD24317	1692.96	Yellow	China	0
ZDD23883	1690.77	Yellow	China	III
WDD01202	1679.27	Yellow	Japan	I
ZDD23885	1676.55	Yellow	China	III
ZDD00042	1676.19	Yellow	China	0
WDD01215	1675.28	Yellow	Japan	I
WDD02790	1668.23	Yellow	Russia	0
WDD02802	1656.1	Black	Russia	III
ZDD18402	1655.12	Yellow	China	III
Qihuang40	1652.62	Yellow	China	III
ZDD14218	1633.27	Yellow	China	IV
Qihuang42	1623.75	Yellow	China	III
ZDD23858	1622.82	Yellow	China	0
ZDD23732	1610.59	Yellow	China	0
ZDD24126	1610.26	Yellow	China	III
ZDD21208	1606.53	Yellow	China	III
ZDD23602	1600.13	Yellow	China	0
ZDD18529	1597.93	Yellow	China	I
ZDD00021	1585.83	Yellow	China	I
ZDD00219	1585.54	Yellow	China	I
WDD01554	1580.08	Yellow	USA	0
ZDD23877	1578.91	Yellow	China	III
ZDD19107	1569.12	Yellow	China	III
ZDD18887	1565.65	Yellow	China	III
ZDD25126	1558.28	Green	China	III
ZDD04430	1554.04	Brown	China	0
ZDD07489	1550.14	Yellow	China	I
ZDD23040	1548.66	Yellow	China	III
ZDD18657	1546.99	Yellow	China	I
ZDD17713	1546.68	Yellow	China	0
ZDD12753	1524.58	Green	China	III
ZDD23131	1519.25	Yellow	China	II
ZDD23828	1518.76	Yellow	China	III
WDD00405	1512.47	Yellow	USA	II
Liaodou24	1509.78	Yellow	China	I
ZDD08213	1506.25	Yellow	China	V
ZDD00603	1501.23	Yellow	China	I
ZDD08024	1495.26	Yellow	China	III
ZDD00610	1488.8	Yellow	China	III
ZDD14981	1485.08	Yellow	China	IV
ZDD18632	1477.02	Yellow	China	II
WDD00628	1462.19	Yellow	USA	I
ZDD00267	1462.09	Yellow	China	IV
ZDD00025	1455.44	Yellow	China	I
ZDD07218	1447.12	Yellow	China	I
ZDD14190	1443.41	Yellow	China	VI
ZDD24640	1438.75	Yellow	China	III
ZDD12746	1429.66	Green	China	III
ZDD00081	1407.11	Yellow	China	II
ZDD00252	1394.99	Yellow	China	III
WDD02643	1366.89	Yellow	Russia	0
ZDD13849	1344.3	Yellow	China	IV
ZDD13802	1307.02	Brown	China	VI
ZDD23822	1304.2	Yellow	China	III
ZDD00059	1293.17	Yellow	China	0
ZDD24002	1270.54	Yellow	China	III
ZDD02559	1210.81	Brown	China	V
WDD02913	1199.98	Yellow	Russia	I
ZDD00159	1184.13	Yellow	China	I
ZDD12832	1183.33	Brown	China	I
ZDD07644	1182.01	Yellow	China	II
ZDD25115	1179.79	Yellow	China	III
ZDD23867	1148.99	Yellow	China	III
ZDD06819	1132.33	Yellow	China	0
ZDD07987	1115.18	Yellow	China	III
ZDD18080	1078.1	Yellow	China	I
ZDD13152	925.498	Green	China	III
ZDD24713	677.252	Yellow	China	IV
